# Supplementary material for: Protective effect of Sophora pachycarpa seed extract on carbon tetrachloride-induced toxicity in rats
Source: BMC Complement Med Ther. 2022 Mar 17;22:76. doi: 10.1186/s12906-022-03554-9 (PMC8932233; doi:10.1186/s12906-022-03554-9)
Supplement: Supplementary file 1 — Additional file 1. [file 12906_2022_3554_MOESM1_ESM.zip]

Archive with 9 entries (9 files):
- Biochemical-CCl4.xlsx
- CAT-Kidney-ccl4.xlsx
- CAT-Liver-ccl4.xlsx
- GSH-Kidney-ccl4.xlsx
- GSH-Liver-ccl4.xlsx
- Hematology.xlsx
- MDA, FRAP-Liver-ccl4.xlsx
- SOD-Kidney-ccl4.xlsx
- SOD-Liver-ccl4.xlsx
