# Supplementary material for: Protective effect of Sophora pachycarpa seed extract on carbon tetrachloride-induced toxicity in rats
Source: BMC Complement Med Ther. 2022 Mar 17;22:76. doi: 10.1186/s12906-022-03554-9 (PMC8932233; doi:10.1186/s12906-022-03554-9)
Supplement: Supplementary file 1 — Additional file 1. [file 12906_2022_3554_MOESM1_ESM.zip › Biochemical-CCl4.xlsx]

## Sheet: Biochemical-CCl4-2
Group	FBS (mg/dL)	Creatinine (mg/dL)	Urea (mg/dL)	BUN (mg/dL)	Uric Acid (mg/dL)	Cholesterol (mg/dL)	TG (mg/dL)	HDL (mg/dL)	LDL (mg/dL)	VLDL (mg/dL)	SGOT (AST) (IU/L)	SGPT (ALT) (IU/L)	ALP (U/L)
Control	149	0.9	68	31.8	0.41	125	84	66	39	19	145	74	244
Control	122	0.82	57	26.6	0.82	128	107	60	40	16	97	73	194
Control	140	0.92	64	29.9	0.95	120	78	64	31	17	125	80	308
Control	147	0.82	52	24.3	0.65	122	70	90	63	21	95	44	249
Control	141	0.99	49	22.9	0.41	126	106	67	42	21	117	56	223
Control	128	0.83	41	19.1	0.54	121	97	89	51	19	105	60	194
Control	140	0.79	77	36	0.43	126	97	60	28	14	109	75	216
CCl4	185	1.56	124	57.9	2.63	235	140	60	68	25	600	870	369
CCl4	250	0.97	82	38.3	2.64	245	80	61	86	18	515	565	359
CCl4	221	1.68	79	36.9	2.4	237	88	60	72	25	690	725	540
CCl4	194	1.2	70	32.7	2.2	187	62	84	82	28	460	580	726
CCl4	350	1.4	63	62	1.74	215	154	60	89	11	460	490	223
Sp150	215	0.86	71	45	0.93	157	70	80	68	14	236	680	375
Sp150	181	0.77	83	30.4	0.49	133	56	66	36	11	600	229	331
Sp150	188	1.21	73	30.8	1.91	129	144	69	42	29	630	730	463
Sp300	174	1.05	77	33.2	2.2	124	97	60	35	19	268	312	203
Sp300	182	0.85	65	38.8	0.45	140	95	67	51	19	202	231	365
Sp300	198	0.96	66	34.1	1.3	128	117	54	41	23	247	291	194
Silymarin	168	0.89	49	32.9	2	119	139	46	45	26	67	116	677
Silymarin	122	1.2	82	34.3	2.53	107	111	59	56	22	25	1.7	223
Silymarin	102	0.7	69	32.2	2.36	168	70	60	20	8	338	448	257
Silymarin	193	0.81	124	32.4	1.08	200	65	71	56	13	275	308	287
Silymarin	186	0.72	73	34.1	1.1	115	98	79	56	20	307	231	265
Silymarin	141	1.08	55	35.7	1.7	171	97	62	42	7	383	436	300
Silymarin	183	1	46	31.5	1.98	100	81	64	50	16	353	375	237
