# Supplementary material for: Protective effect of Sophora pachycarpa seed extract on carbon tetrachloride-induced toxicity in rats
Source: BMC Complement Med Ther. 2022 Mar 17;22:76. doi: 10.1186/s12906-022-03554-9 (PMC8932233; doi:10.1186/s12906-022-03554-9)
Supplement: Supplementary file 1 — Additional file 1. [file 12906_2022_3554_MOESM1_ESM.zip › CAT-Kidney-ccl4.xlsx]

## Sheet: CAT-Kidney-ccl4
	Group	CAT
	Control	2.974
	Control	3.039
	Control	2.047
	Control	2.868
	Control	1.621
	Control	2.21
	Control	2.281
	Sp150	1.899
	Sp150	1.554
	Sp150	1.347
	Sp150	1.293
	Sp150	1.335
	Sp300	1.859
	Sp300	2.344
	Sp300	1.833
	Sp300	2.234
	Sp300	2.368
	Sp300	2.08
	CCl4	1.681
	CCl4	1.082
	CCl4	1.412
	CCl4	1.51
	CCl4	1.486
	CCl4	1.775
	CCl4	1.424
	CCl4	1.621
	Silymarin	2.568
	Silymarin	2.618
	Silymarin	2.577
	Silymarin	2.112
	Silymarin	1.825
	Silymarin	2.31
	Silymarin	2.313
	Silymarin	2.445
