# Supplementary material for: Protective effect of Sophora pachycarpa seed extract on carbon tetrachloride-induced toxicity in rats
Source: BMC Complement Med Ther. 2022 Mar 17;22:76. doi: 10.1186/s12906-022-03554-9 (PMC8932233; doi:10.1186/s12906-022-03554-9)
Supplement: Supplementary file 1 — Additional file 1. [file 12906_2022_3554_MOESM1_ESM.zip › CAT-Liver-ccl4.xlsx]

## Sheet: CAT-Liver-ccl4
Group	CAT
Control	2.387
Control	2.811
Control	2.298
Control	3.01
Control	3.266
Control	2.629
Control	2.917
Sp150	3.067
Sp150	2.165
Sp150	2.049
Sp150	2.543
Sp150	2.384
Sp150	2.053
Sp300	2.579
Sp300	2.333
Sp300	2.817
Sp300	2.774
Sp300	2.813
CCl4	1.358
CCl4	1.877
CCl4	1.518
CCl4	1.981
CCl4	1.677
CCl4	1.379
CCl4	1.537
CCl4	2.482
Silymarin	2.934
Silymarin	2.348
Silymarin	1.994
Silymarin	2.218
Silymarin	3.003
Silymarin	2.417
Silymarin	1.762
Silymarin	2.349
