# Supplementary material for: Protective effect of Sophora pachycarpa seed extract on carbon tetrachloride-induced toxicity in rats
Source: BMC Complement Med Ther. 2022 Mar 17;22:76. doi: 10.1186/s12906-022-03554-9 (PMC8932233; doi:10.1186/s12906-022-03554-9)
Supplement: Supplementary file 1 — Additional file 1. [file 12906_2022_3554_MOESM1_ESM.zip › GSH-Kidney-ccl4.xlsx]

## Sheet: GSH-Kidney-ccl4
Group	OD	GSH
Control	0.731	5.00926
Control	0.683	4.56481
Control	0.857	6.17593
Control	0.771	5.37963
Control	0.825	5.87963
Control	0.814	5.77778
Control	0.984	7.35185
Control	0.748	5.16667
Sp150	0.275	0.787037
Sp150	0.596	3.75926
Sp150	0.613	3.91667
Sp150	0.272	0.759259
Sp150	0.601	3.80556
Sp150	0.669	4.43519
Sp300	0.661	4.36111
Sp300	0.804	5.68519
Sp300	0.733	5.02778
Sp300	0.726	4.96296
Sp300	0.814	5.77778
Sp300	0.79	5.55556
CCl4	0.346	1.44444
CCl4	0.431	2.23148
CCl4	0.41	2.03704
CCl4	0.505	2.91667
CCl4	0.405	1.99074
CCl4	0.386	1.81481
CCl4	0.478	2.66667
CCl4	0.43	2.22222
Silymarin	0.83	5.92593
Silymarin	1.13	8.7037
Silymarin	0.956	7.09259
Silymarin	0.916	6.72222
Silymarin	0.81	5.74074
Silymarin	1.18	9.16667
Silymarin	0.967	7.19444
Silymarin	1.058	8.03704
