# Supplementary material for: Protective effect of Sophora pachycarpa seed extract on carbon tetrachloride-induced toxicity in rats
Source: BMC Complement Med Ther. 2022 Mar 17;22:76. doi: 10.1186/s12906-022-03554-9 (PMC8932233; doi:10.1186/s12906-022-03554-9)
Supplement: Supplementary file 1 — Additional file 1. [file 12906_2022_3554_MOESM1_ESM.zip › GSH-Liver-ccl4.xlsx]

## Sheet: GSH-Liver-ccl4
Group	OD	GSH
Control	0.443	2.34259
Control	0.867	6.26852
Control	1.058	8.03704
Control	0.769	5.36111
Control	0.524	3.09259
Control	0.934	6.88889
Control	1.093	8.36111
Control	0.837	5.99074
Sp150	0.782	5.48148
Sp150	0.603	3.82407
Sp150	0.794	5.59259
Sp150	0.829	5.91667
Sp150	0.672	4.46296
Sp150	0.769	5.36111
Sp300	0.957	7.10185
Sp300	0.956	7.09259
Sp300	0.738	5.07407
Sp300	0.859	6.19444
Sp300	0.942	6.96296
Sp300	0.892	6.5
CCl4	0.56	3.42593
CCl4	0.467	2.56481
CCl4	0.493	2.80556
CCl4	0.54	3.24074
CCl4	0.665	4.39815
CCl4	0.612	3.90741
CCl4	0.548	3.31481
CCl4	0.488	2.75926
Silymarin	0.827	5.89815
Silymarin	0.702	4.74074
Silymarin	0.799	5.63889
Silymarin	0.716	4.87037
Silymarin	0.902	6.59259
Silymarin	0.7	4.72222
Silymarin	0.716	4.87037
Silymarin	0.743	5.12037
