# Supplementary material for: Protective effect of Sophora pachycarpa seed extract on carbon tetrachloride-induced toxicity in rats
Source: BMC Complement Med Ther. 2022 Mar 17;22:76. doi: 10.1186/s12906-022-03554-9 (PMC8932233; doi:10.1186/s12906-022-03554-9)
Supplement: Supplementary file 1 — Additional file 1. [file 12906_2022_3554_MOESM1_ESM.zip › Hematology.xlsx]

## Sheet: Hematology
Group	WBC (1000/µL)	RBC (Mil/µ)	Hb (g/dL)	HCT (%)	MCV (fL)	MCH (pg)	MCHC (g/dL)	Plt (1000/µL)	Neutrophils (%)	Lymphocyte (%)	Monocyte (%)	Eosinophil (%)
Control	5.1	7.95	13.5	42	52.8	17	32.1	758	22.1	64.3	8.5	5.1
Control	10.8	8.09	14.3	45.2	55.9	17.7	31.6	426	50.7	43.9	3.4	2
Control	6.4	8.69	14.2	43.1	49.6	16.3	32.9	1109	32.7	60.4	4	2.9
Control	6.4	8.14	13.6	42.2	51.8	16.7	32.2	771	24.9	68.4	2.3	4.4
Control	9.9	8.71	14.6	44.1	50.6	16.8	33.1	572	35.9	56.9	4.1	3.1
Control	5	8.32	14	41.8	50.2	16.8	33.5	1027	19	68.4	8.5	4.1
Control	9.2	8.31	14	44.1	53.1	16.8	31.7	561	42.9	53	3	1.1
CCl4	9.8	6.2	12	43.7	38.6	15.4	32	349	59.9	29.5	5.4	5.2
CCl4	9.2	6.56	13	30.3	39.7	16.3	27	311	42.8	49.7	5.6	1.9
CCl4	14.8	6.4	11.5	44.1	48	16.7	28.5	321	48	57.6	9.1	6.4
CCl4	8.5	6.3	11	43.8	50.7	14.5	32	660	48.5	56.8	8.9	2.8
CCl4	8.5	7.68	12.5	44	48	15.8	28.4	320	45	59	5.6	3.3
Sp150	8.4	7.95	14	43.8	55.1	17.6	35.4	622	50.5	40.6	5.2	3.7
Sp150	8.2	8.77	14.2	43.4	47	16.2	27.4	718	48.7	40.1	8.1	3.1
Sp150	9.2	7.56	13.4	45.7	49.5	16.7	31.5	702	35.5	49.2	8.5	6.8
Sp300	5.6	8.26	13.9	43.6	48.8	16.8	29.1	665	41	50.3	8.6	0.1
Sp300	9.1	8.78	15	46.7	55.4	17.1	35.4	647	46.5	33.4	4.2	3.6
Sp300	7.3	7.67	13.5	41.1	51.4	16.6	30.9	612	22.3	34.3	9.5	2.7
Silymarin	6	8.17	13.3	41.9	51.3	16.3	31.7	918	46	35	7.5	3.5
Silymarin	7	8.28	13.8	44.2	53.4	16.7	31.2	1012	53	56.3	7.2	3.9
Silymarin	4.9	8.48	13.7	42.2	49.8	16.2	32.5	520	21.9	68.3	5.4	4.4
Silymarin	5.8	7.73	12.8	39.6	51.2	16.6	32.3	600	25	74	8.1	1.2
