# Supplementary material for: Protective effect of Sophora pachycarpa seed extract on carbon tetrachloride-induced toxicity in rats
Source: BMC Complement Med Ther. 2022 Mar 17;22:76. doi: 10.1186/s12906-022-03554-9 (PMC8932233; doi:10.1186/s12906-022-03554-9)
Supplement: Supplementary file 1 — Additional file 1. [file 12906_2022_3554_MOESM1_ESM.zip › MDA, FRAP-Liver-ccl4.xlsx]

## Sheet: MDA, FRAP-Liver-ccl4
Groups	V2	FRAP	MDA
	Control	1114	3.5
	Control	937	2.43
	Control	805	2.54
	Control	897	2.22
	Sp150	262	8.19
	Sp150	339	8.82
	Sp150	581	6.15
	Sp300	341	3.5
	Sp300	451	5.5
	Sp300	589	2.57
	CCl4	364	9.56
	CCl4	377	7.14
	CCl4	288	5.76
	CCl4	340	9.55
	CCl4	348	7.24
	Silymarin	560	7.24
	Silymarin	561	3.5
	Silymarin	525	8.15
	Silymarin	577	7.12
