# Supplementary material for: Protective effect of Sophora pachycarpa seed extract on carbon tetrachloride-induced toxicity in rats
Source: BMC Complement Med Ther. 2022 Mar 17;22:76. doi: 10.1186/s12906-022-03554-9 (PMC8932233; doi:10.1186/s12906-022-03554-9)
Supplement: Supplementary file 1 — Additional file 1. [file 12906_2022_3554_MOESM1_ESM.zip › SOD-Kidney-ccl4.xlsx]

## Sheet: SOD-Kidney-ccl4
Group	ODtest	S	SOD
Control	0.73	705.314	7.05314
Control	0.92	888.889	8.88889
Control	1.23	1188.41	11.8841
Control	0.71	685.99	6.8599
Control	0.59	570.048	5.70048
Control	1.43	1381.64	13.8164
Control	1	966.184	9.66184
Control	0.88	850.242	8.50242
Sp150	0.82	792.271	10.628
Sp150	0.74	714.976	7.53623
Sp150	0.95	917.874	5.89372
Sp150	1	966.184	11.0145
Sp150	0.77	743.961	7.53623
Sp150	1	966.184	6.37681
Sp300	1.1	1062.8	7.92271
Sp300	0.78	753.623	7.14976
Sp300	0.61	589.372	9.17874
Sp300	1.14	1101.45	9.66184
Sp300	0.78	753.623	7.43961
Sp300	0.66	637.681	9.66184
CCl4	0.62	599.034	5.99034
CCl4	0.72	695.652	6.95652
CCl4	1.5	1449.28	9.67
CCl4	0.79	763.285	5.69
CCl4	0.64	618.357	5.08
CCl4	0.73	705.314	5.4
CCl4	0.61	589.372	5.89372
CCl4	0.53	512.077	5.12077
Silymarin	0.86	830.918	8.30918
Silymarin	0.78	753.623	7.53623
Silymarin	0.82	792.271	7.92271
Silymarin	0.61	589.372	5.89372
Silymarin	0.9	869.565	8.69565
Silymarin	0.8	772.947	7.72947
Silymarin	0.82	792.271	7.92271
Silymarin	0.61	589.372	5.89372
