# Supplementary material for: Protective effect of Sophora pachycarpa seed extract on carbon tetrachloride-induced toxicity in rats
Source: BMC Complement Med Ther. 2022 Mar 17;22:76. doi: 10.1186/s12906-022-03554-9 (PMC8932233; doi:10.1186/s12906-022-03554-9)
Supplement: Supplementary file 1 — Additional file 1. [file 12906_2022_3554_MOESM1_ESM.zip › SOD-Liver-ccl4.xlsx]

## Sheet: SOD-Liver-ccl4
Group	ODtest	S	SOD
Control	0.88	850.242	8.50242
Control	0.94	908.213	9.08213
Control	0.64	618.357	6.18357
Control	0.85	821.256	8.21256
Control	0.9	869.565	8.69565
Control	0.89	859.903	8.59903
Control	0.66	637.681	6.37681
Control	0.89	859.903	8.59903
Sp150	0.73	705.314	7.05314
Sp150	0.7	676.329	6.76329
Sp150	0.78	753.623	7.53623
Sp150	0.77	743.961	7.43961
Sp150	0.73	705.314	7.05314
Sp150	0.79	763.285	7.63285
Sp300	0.77	743.961	5.41063
Sp300	1.03	995.169	10.5314
Sp300	0.89	859.903	7.63285
Sp300	0.79	763.285	8.59903
Sp300	1.09	1053.14	9.95169
Sp300	0.56	541.063	7.43961
CCl4	0.94	908.213	9.08213
CCl4	0.67	647.343	6.47343
CCl4	0.52	502.415	5.02415
CCl4	0.51	492.754	4.92754
CCl4	0.53	512.077	5.12077
CCl4	0.69	666.667	6.66667
CCl4	0.54	521.739	5.21739
CCl4	0.53	512.077	5.12077
Silymarin	0.7	676.329	6.76329
Silymarin	0.98	946.86	9.4686
Silymarin	0.7	676.329	6.76329
Silymarin	0.63	608.696	6.08696
Silymarin	0.79	763.285	7.63285
Silymarin	1.04	1004.83	10.0483
Silymarin	0.57	550.725	5.50725
Silymarin	0.57	550.725	5.50725
